# Supplementary material for: The Synthesis of Triazolium Salts as Antifungal Agents: A Biological and In Silico Evaluation
Source: Antibiotics (Basel). 2022 Apr 27;11(5):588. doi: 10.3390/antibiotics11050588 (PMC9137982; doi:10.3390/antibiotics11050588)
Supplement: Supplementary file 1 [file antibiotics-11-00588-s001.zip]

Archive with 1 entries (1 files):
- antibiotics-1642229-supplementary.pdf
